# Supplementary material for: Parentage Analysis in Giant Grouper (Epinephelus lanceolatus) Using Microsatellite and SNP Markers from Genotyping-by-Sequencing Data
Source: Genes (Basel). 2021 Jul 5;12(7):1042. doi: 10.3390/genes12071042 (PMC8304347; doi:10.3390/genes12071042)
Supplement: Supplementary file 1 [file genes-12-01042-s001.zip]

Archive with 2 entries (2 files):
- Supplementary_Materials_Figure_S1&S2&Table_S1.pdf
- Supplementary_Materials_Table_S2.xlsx
