# Supplementary material for: Parentage Analysis in Giant Grouper (Epinephelus lanceolatus) Using Microsatellite and SNP Markers from Genotyping-by-Sequencing Data
Source: Genes (Basel). 2021 Jul 5;12(7):1042. doi: 10.3390/genes12071042 (PMC8304347; doi:10.3390/genes12071042)
Supplement: Supplementary file 1 [file genes-12-01042-s001.zip › Supplementary_Materials_Table_S2.xlsx]

## Sheet: Supplementary_Materials_Table_S
Offspring_ID	11MCROSAT_COLONY	11MCROSAT_CERVUS	208SNP_COLONY	208SNP_CERVUS	IBD_Clustering	Inconsistence	Eliminated
OF2	GM01, GF01	GM01, GF01	GM01, GF01	GM01, GF01	GM01, GF01
OF3	GM01, GF01	GM01, GF01	GM01, GF01	GM01, GF01	GM01, GF01
OF5	GM01, GF01	GM01, GF01	GM01, GF01	GM01, GF01	GM01, GF01
OF14	GM04, GF01	GM04, GF01	GM04, GF01	GM04, GF01	GM04, GF01
OF17	GM01, GF01	GM01, GF01	GM01, GF01	GM01, GF01	GM01, GF01
OF18	GM01, GF01	GM01, GF01	GM01, GF01	GM01, GF01	GM01, GF01
OF20	GM01, GF01	GM01, GF01	GM01, GF01	GM01, GF01	GM01, GF01
OF21	GM01, GF01	GM01, GF01	GM01, GF01	GM01, GF01	GM01, GF01
OF22	GM04, GF01	GM04, GF01	GM04, GF01	GM04, GF01	GM04, GF01
OF23	GM01, GF01	GM01, GF01	GM01, GF01	GM01, GF01	GM01, GF01
OF24	GM04, GF01	GM04, GF01	GM04, GF01	GM04, GF01	GM04, GF01
OF26	GM01, GF01	GM01, GF01	GM01, GF01	GM01, GF01	GM01, GF01
OF27	GM01, GF01	GM01, GF01	GM01, GF01	GM01, GF01	GM01, GF01
OF28	GM04, GF01	GM04, GF01	GM04, GF01	GM04, GF01	GM04, GF01
OF29	GM01, GF01	GM01, GF01	GM01, GF01	GM01, GF01	GM01, GF01
OF30	GM04, GF01	GM04, GF01	GM04, GF01	GM04, GF01	GM04, GF01
OF31	GM04, GF01	GM04, GF01	GM04, GF01	GM04, GF01	GM04, GF01
OF32	GM01, GF01	GM01, GF01	GM01, GF01	GM01, GF01	GM01, GF01		low confidence
OF33	GM04, GF01	GM04, GF01	GM04, GF01	GM04, GF01	GM04, GF01
OF34	GM04, GF01	GM04, GF01	GM04, GF01	GM04, GF01	GM04, GF01
OF35	GM04, GF01	GM04, GF01	GM04, GF01	GM04, GF01	GM04, GF01
OF36	GM01, GF01	GM01, GF01	GM01, GF01	GM01, GF01	GM01, GF01
OF37	GM01, GF01	GM01, GF01	GM01, GF01	GM01, GF01	GM01, GF01
OF40	GM01, GF01	GM01, GF01	GM01, GF01	GM01, GF01	GM01, GF01
OF41	GM01, GF01	GM01, GF01	GM01, GF01	GM01, GF01	GM01, GF01
OF43	GM04, GF01	GM04, GF01	GM04, GF01	GM04, GF01	GM04, GF01
OF44	GM01, GF01	GM01, GF01	GM01, GF01	GM01, GF01	GM01, GF01
OF45	GM01, GF01	GM01, GF01	GM01, GF01	GM01, GF01	GM01, GF01
OF46	GM04, GF01	GM04, GF01	GM04, GF01	GM04, GF01	GM04, GF01
OF47	GM01, GF01	GM01, GF01	GM01, GF01	GM01, GF01	GM01, GF01
OF48	GM04, GF01	GM04, GF01	GM04, GF01	GM04, GF01	GM04, GF01
OF49	GM01, GF01	GM01, GF01	GM01, GF01	GM01, GF01	GM01, GF01
OF50	GM04, GF01	GM04, GF01	GM04, GF01	GM04, GF01	GM04, GF01
OF51	GM01, GF01	GM01, GF01	GM01, GF01	GM01, GF01	GM01, GF01
OF52	GM01, GF01	GM01, GF01	GM01, GF01	GM01, GF01	GM01, GF01
OF55	GM04, GF01	GM04, GF01	GM04, GF01	GM04, GF01	GM04, GF01
OF57	GM01, GF01	GM01, GF01	GM01, GF01	GM01, GF01	GM01, GF01
OF58	GM04, GF01	GM04, GF01	GM04, GF01	GM04, GF01	GM04, GF01
OF59	GM04, GF01	GM04, GF01	GM04, GF01	GM04, GF01	GM04, GF01
OF60	GM01, GF01	GM01, GF01	GM01, GF01	GM01, GF01	GM01, GF01		low confidence
OF61	GM04, GF01	GM04, GF01	GM04, GF01	GM04, GF01	GM04, GF01
OF62	GM01, GF01	GM01, GF01	GM01, GF01	GM01, GF01	GM01, GF01
OF63	GM01, GF01	GM01, GF01	GM01, GF01	GM01, GF01	GM01, GF01
OF64	GM04, GF01	GM04, GF01	GM04, GF01	GM04, GF01	GM04, GF01
OF65	GM04, GF01	GM04, GF01	GM04, GF01	GM04, GF01	GM04, GF01
OF66	GM01, GF01	GM01, GF01	GM01, GF01	GM01, GF01	GM01, GF01
OF67	GM01, GF01	GM01, GF01	GM01, GF01	GM01, GF01	GM01, GF01
OF68	GM01, GF01	GM01, GF01	GM01, GF01	GM01, GF01	GM01, GF01
OF69	GM01, GF01	GM01, GF01	GM01, GF01	GM01, GF01	GM01, GF01
OF70	GM01, GF01	GM01, GF01	GM01, GF01	GM01, GF01	GM01, GF01
OF71	GM04, GF01	GM04, GF01	GM04, GF01	GM04, GF01	GM04, GF01
OF72	GM04, GF01	GM04, GF01	GM04, GF01	GM04, GF01	GM04, GF01
OF73	GM01, GF01	GM01, GF01	GM01, GF01	GM01, GF01	GM01, GF01
OF74	GM04, GF01	GM04, GF01	GM04, GF01	GM04, GF01	GM04, GF01
OF75	GM01, GF01	GM01, GF01	GM01, GF01	GM01, GF01	GM01, GF01
OF76	GM01, GF01	GM01, GF01	GM01, GF01	GM01, GF01	GM01, GF01
OF77	GM04, GF01	GM04, GF01	GM04, GF01	GM04, GF01	GM04, GF01
OF78	GM01, GF01	GM01, GF01	GM01, GF01	GM01, GF01	GM01, GF01
OF79	GM04, GF01	GM04, GF01	GM04, GF01	GM04, GF01	GM04, GF01
OF81	GM01, GF01	GM01, GF01	GM01, GF01	GM01, GF01	GM01, GF01
OF82	GM01, GF01	GM01, GF01	GM01, GF01	GM01, GF01	GM01, GF01
OF83	GM01, GF01	GM01, GF01	GM01, GF01	GM01, GF01	GM01, GF01
OF85	GM04, GF01	GM04, GF01	GM04, GF01	GM04, GF01	GM04, GF01
OF86	GM0*, GF0#	GM02, GF01	GM0*, GF0#	GM04, GF03	GM02, GF03	+	genotype dramatically inconsistent with candidate parents
OF87	GM01, GF01	GM01, GF01	GM01, GF01	GM01, GF01	GM01, GF01
OF88	GM0*, GF0#	GM02, GF01	GM0*, GF0#	GM04, GF01	GM02, GF02	+	genotype dramatically inconsistent with candidate parents
OF89	GM04, GF01	GM04, GF01	GM04, GF01	GM04, GF01	GM04, GF01
OF90	GM01, GF01	GM01, GF01	GM01, GF01	GM01, GF01	GM01, GF01
OF91	GM01, GF01	GM01, GF01	GM01, GF01	GM01, GF01	GM01, GF01
OF92	GM04, GF01	GM04, GF01	GM04, GF01	GM04, GF01	GM04, GF01
OF93	GM01, GF01	GM01, GF01	GM01, GF01	GM01, GF01	GM01, GF01
OF94	GM01, GF01	GM01, GF01	GM01, GF01	GM01, GF01	GM01, GF01
OF95	GM04, GF01	GM04, GF01	GM04, GF01	GM04, GF01	GM04, GF01
OF96	GM01, GF01	GM01, GF01	GM01, GF01	GM01, GF01	GM01, GF01
OF97	GM01, GF01	GM01, GF01	GM01, GF01	GM01, GF01	GM01, GF01
OF98	GM01, GF01	GM01, GF01	GM01, GF01	GM01, GF01	GM01, GF01
OF99	GM01, GF01	GM01, GF01	GM01, GF01	GM01, GF01	GM01, GF01
OF100	GM04, GF01	GM04, GF01	GM04, GF01	GM04, GF01	GM04, GF01
OF101	GM04, GF01	GM04, GF01	GM04, GF01	GM04, GF01	GM04, GF01
OF103	GM04, GF01	GM04, GF01	GM04, GF01	GM04, GF01	GM04, GF01
OF106	GM01, GF01	GM01, GF01	GM01, GF01	GM01, GF01	GM01, GF01
OF113	GM01, GF01	GM01, GF01	GM01, GF01	GM01, GF01	GM01, GF01
OF114	GM01, GF01	GM01, GF01	GM01, GF01	GM01, GF01	GM01, GF01
OF115	GM01, GF01	GM01, GF01	GM01, GF01	GM01, GF01	GM01, GF01
OF117	GM01, GF01	GM01, GF01	GM01, GF01	GM01, GF01	GM01, GF01
OF119	GM01, GF01	GM01, GF01	GM01, GF01	GM01, GF01	GM01, GF01
OF120	GM04, GF01	GM04, GF01	GM04, GF01	GM04, GF01	GM04, GF01
OF127	GM01, GF01	GM01, GF01	GM01, GF01	GM01, GF01	GM01, GF01
OF151	GM04, GF01	GM04, GF01	GM04, GF01	-	GM04, GF01		<50% SNP genotyping rate, not tested in COLONY
OF156	GM01, GF01	GM01, GF01	GM01, GF01	GM01, GF01	GM01, GF01
OF158	GM04, GF01	GM04, GF01	GM04, GF01	-	GM04, GF01		<50% SNP genotyping rate, not tested in COLONY
OF159	GM01, GF01	GM01, GF01	GM01, GF01	GM01, GF01	GM01, GF01
OF160	GM01, GF01	GM01, GF01	GM01, GF01	GM01, GF01	GM01, GF01
OF161	GM01, GF01	GM01, GF01	GM01, GF01	GM01, GF01	GM01, GF01
OF166	GM01, GF01	GM01, GF01	GM01, GF01	GM01, GF01	GM01, GF01
OF171	GM01, GF01	GM01, GF01	GM01, GF01	GM01, GF01	GM01, GF01
OF184	GM04, GF01	GM04, GF01	GM04, GF01	GM04, GF01	GM04, GF01
OF189	GM04, GF01	GM04, GF01	GM04, GF01	GM04, GF01	GM04, GF01
OF201	GM04, GF01	GM04, GF01	GM04, GF01	GM04, GF01	GM04, GF01
OF202	GM04, GF01	GM04, GF01	GM04, GF01	GM04, GF01	GM04, GF01
OF203	GM01, GF01	GM01, GF01	GM01, GF01	GM01, GF01	GM01, GF01
OF206	GM01, GF01	GM01, GF01	GM01, GF01	GM01, GF01	GM01, GF01
OF211	GM01, GF01	GM01, GF01	GM01, GF01	GM01, GF01	GM01, GF01
OF213	GM01, GF01	GM01, GF01	GM01, GF01	GM01, GF01	GM01, GF01
OF214	GM04, GF01	GM04, GF01	GM04, GF01	GM04, GF01	GM04, GF01
OF215	GM01, GF01	GM01, GF01	GM01, GF01	GM01, GF01	GM01, GF01
OF216	GM04, GF01	GM04, GF01	GM04, GF01	GM04, GF01	GM04, GF01
OF217	GM01, GF01	GM01, GF01	GM01, GF01	GM01, GF01	GM01, GF01
OF218	GM04, GF01	GM04, GF01	GM04, GF01	GM04, GF01	GM04, GF01
OF220	GM01, GF01	GM01, GF01	GM01, GF01	GM01, GF01	GM01, GF01
OF225	GM01, GF01	GM01, GF01	GM01, GF01	GM01, GF01	GM01, GF01
OF227	GM01, GF01	GM01, GF01	GM01, GF01	GM01, GF01	GM01, GF01
OF229	GM01, GF01	GM01, GF01	GM01, GF01	GM01, GF01	GM01, GF01
OF234	GM01, GF01	GM01, GF01	GM01, GF01	GM01, GF01	GM01, GF01
OF240	GM01, GF01	GM01, GF01	GM01, GF01	GM01, GF01	GM01, GF01
OF244	GM01, GF01	GM01, GF01	GM01, GF01	GM01, GF01	GM01, GF01
OF246	GM01, GF01	GM01, GF01	GM01, GF01	GM01, GF01	GM01, GF01
OF247	GM04, GF01	GM04, GF01	GM04, GF01	GM04, GF01	GM04, GF01
OF248	GM01, GF01	GM01, GF01	GM01, GF01	GM01, GF01	GM01, GF01
OF249	GM01, GF01	GM01, GF01	GM01, GF01	GM01, GF01	GM01, GF01
OF250	GM01, GF01	GM01, GF01	GM01, GF01	GM01, GF01	GM01, GF01
OF251	GM01, GF01	GM01, GF01	GM01, GF01	GM01, GF01	GM01, GF01
OF252	GM04, GF01	GM04, GF01	GM04, GF01	GM04, GF01	GM04, GF01
OF253	GM01, GF01	GM01, GF01	GM01, GF01	GM01, GF01	GM01, GF01
OF254	GM04, GF01	GM04, GF01	GM04, GF01	GM04, GF01	GM04, GF01
OF255	GM01, GF01	GM01, GF01	GM01, GF01	GM01, GF01	GM01, GF01
OF256	GM04, GF01	GM04, GF01	GM04, GF01	GM04, GF01	GM04, GF01
OF257	GM01, GF01	GM01, GF01	GM01, GF01	GM01, GF01	GM01, GF01
OF258	GM01, GF01	GM01, GF01	GM01, GF01	GM01, GF01	GM01, GF01
OF259	GM01, GF01	GM01, GF01	GM01, GF01	GM01, GF01	GM01, GF01
OF260	GM01, GF01	GM01, GF01	GM01, GF01	GM01, GF01	GM01, GF01
OF261	GM01, GF01	GM01, GF01	GM01, GF01	GM01, GF01	GM01, GF01
OF262	GM01, GF01	GM01, GF01	GM01, GF01	GM01, GF01	GM01, GF01
OF266	GM01, GF01	GM01, GF01	GM01, GF01	GM01, GF01	GM01, GF01
OF268	GM01, GF01	GM01, GF01	GM01, GF01	GM01, GF01	GM01, GF01
OF282	GM04, GF01	GM04, GF01	GM04, GF01	GM04, GF01	GM04, GF01
OF283	GM01, GF01	GM01, GF01	GM01, GF01	GM01, GF01	GM01, GF01
OF284	GM01, GF01	GM01, GF01	GM01, GF01	GM01, GF01	GM01, GF01
OF285	GM01, GF01	GM01, GF01	GM01, GF01	GM01, GF01	GM01, GF01
OF286	GM01, GF01	GM01, GF01	GM01, GF01	GM01, GF01	GM01, GF01
OF287	GM01, GF01	GM01, GF01	GM01, GF01	GM01, GF01	GM01, GF01
OF288	GM01, GF01	GM01, GF01	GM01, GF01	GM01, GF01	GM01, GF01
OF289	GM04, GF01	GM04, GF01	GM04, GF01	GM04, GF01	GM04, GF01
OF290	GM04, GF01	GM04, GF01	GM04, GF01	GM04, GF01	GM04, GF01
OF291	GM01, GF01	GM01, GF01	GM01, GF01	GM01, GF01	GM01, GF01
OF292	GM04, GF01	GM03, GF01	GM04, GF01	GM04, GF01	GM04, GF01	+	ambiguous: [3,1]/[4,1]
OF293	GM04, GF01	GM04, GF01	GM04, GF01	GM04, GF01	GM04, GF01
OF294	GM04, GF01	GM04, GF01	GM04, GF01	GM04, GF01	GM04, GF01
OF295	GM01, GF01	GM01, GF01	GM01, GF01	GM01, GF01	GM01, GF01
OF296	GM01, GF01	GM01, GF01	GM01, GF01	GM01, GF01	GM01, GF01
OF297	GM04, GF01	GM04, GF01	GM04, GF01	GM04, GF01	GM04, GF01
OF298	GM04, GF01	GM04, GF01	GM04, GF01	GM04, GF01	GM04, GF01
OF299	GM04, GF01	GM04, GF01	GM04, GF01	GM04, GF01	GM04, GF01
OF300	GM0*, GF0#	GM02, GF04	GM0*, GF0#	GM04, GF01	GM02, GF02	+	genotype dramatically inconsistent with candidate parents
OF301	GM01, GF01	GM01, GF01	GM01, GF01	GM01, GF01	GM01, GF01
OF302	GM01, GF01	GM01, GF01	GM01, GF01	GM01, GF01	GM01, GF01
OF303	GM04, GF01	GM04, GF01	GM04, GF01	GM04, GF01	GM04, GF01
OF304	GM04, GF01	GM04, GF01	GM04, GF01	GM04, GF01	GM04, GF01
OF305	GM01, GF01	GM01, GF01	GM01, GF01	GM01, GF01	GM01, GF01
OF309	GM01, GF01	GM01, GF01	GM01, GF01	GM01, GF01	GM01, GF01
OF310	GM04, GF01	GM04, GF01	GM04, GF01	GM04, GF01	GM04, GF01
OF311	GM04, GF01	GM04, GF01	GM04, GF01	GM04, GF01	GM04, GF01
OF312	GM04, GF01	GM04, GF01	GM04, GF01	GM04, GF01	GM04, GF01
OF313	GM0*, GF0#	GM02, GF02	GM0*, GF0#	GM01, GF04	GM02, GF02	+	genotype dramatically inconsistent with candidate parents
OF314	GM04, GF01	GM04, GF01	GM04, GF01	GM04, GF01	GM04, GF01
OF315	GM04, GF01	GM04, GF01	GM04, GF01	GM04, GF01	GM04, GF01
OF316	GM04, GF01	GM04, GF01	GM04, GF01	GM04, GF01	GM04, GF01
OF317	GM04, GF01	GM04, GF01	GM04, GF01	GM04, GF01	GM04, GF01
OF320	GM01, GF01	GM01, GF01	GM01, GF01	GM01, GF01	GM01, GF01
OF321	GM01, GF01	GM01, GF01	GM01, GF01	GM01, GF01	GM01, GF01
OF323	GM01, GF01	GM01, GF01	GM01, GF01	GM01, GF01	GM01, GF01
OF324	GM04, GF01	GM04, GF01	GM04, GF01	GM04, GF01	GM04, GF01
OF325	GM01, GF01	GM01, GF01	GM01, GF01	GM01, GF01	GM01, GF01
OF326	GM01, GF01	GM01, GF01	GM01, GF01	GM01, GF01	GM01, GF01
OF327	GM01, GF01	GM01, GF01	GM01, GF01	GM01, GF01	GM01, GF01
OF328	GM01, GF01	GM01, GF01	GM01, GF01	GM01, GF01	GM01, GF01
OF329	GM01, GF01	GM01, GF01	GM01, GF01	GM01, GF01	GM01, GF01
OF330	GM04, GF01	GM04, GF01	GM04, GF01	GM04, GF01	GM04, GF01
OF331	GM01, GF01	GM01, GF01	GM01, GF01	GM01, GF01	GM01, GF01
OF332	GM04, GF01	GM04, GF01	GM04, GF01	GM04, GF01	GM04, GF01
OF333	GM01, GF01	GM01, GF01	GM01, GF01	GM01, GF01	GM01, GF01
OF334	GM04, GF01	GM04, GF01	GM04, GF01	GM04, GF01	GM04, GF01
OF335	GM01, GF01	GM01, GF01	GM01, GF01	GM01, GF01	GM01, GF01
OF336	GM04, GF01	GM04, GF01	GM04, GF01	GM04, GF01	GM04, GF01
OF337	GM04, GF01	GM04, GF01	GM04, GF01	GM04, GF01	GM04, GF01
OF338	GM01, GF01	GM01, GF01	GM01, GF01	GM01, GF01	GM01, GF01
OF339	GM04, GF01	GM04, GF01	GM04, GF01	GM04, GF01	GM04, GF01
OF340	GM01, GF01	GM01, GF01	GM01, GF01	GM01, GF01	GM01, GF01
OF341	GM01, GF01	GM01, GF01	GM01, GF01	GM01, GF01	GM01, GF01
OF342	GM01, GF01	GM01, GF01	GM01, GF01	GM01, GF01	GM01, GF01
OF343	GM04, GF01	GM04, GF01	GM04, GF01	GM04, GF01	GM04, GF01
OF344	GM04, GF01	GM04, GF01	GM04, GF01	GM04, GF01	GM04, GF01
OF345	GM01, GF01	GM01, GF01	GM01, GF01	GM01, GF01	GM01, GF01
OF346	GM01, GF01	GM01, GF01	GM01, GF01	GM01, GF01	GM01, GF01
OF347	GM01, GF01	GM01, GF01	GM01, GF01	GM01, GF01	GM01, GF01
OF348	GM04, GF01	GM04, GF01	GM04, GF01	GM04, GF01	GM04, GF01
OF349	GM04, GF01	GM04, GF01	GM04, GF01	GM04, GF01	GM04, GF01
OF350	GM04, GF01	GM04, GF01	GM04, GF01	GM04, GF01	GM04, GF01
OF351	GM01, GF01	GM01, GF01	GM01, GF01	GM01, GF01	GM01, GF01
OF352	GM04, GF01	GM04, GF01	GM04, GF01	GM04, GF01	GM04, GF01
OF353	GM01, GF01	GM01, GF01	GM01, GF01	GM01, GF01	GM01, GF01
OF354	GM01, GF01	GM01, GF01	GM01, GF01	GM01, GF01	GM01, GF01
OF355	GM01, GF01	GM01, GF01	GM01, GF01	GM01, GF01	GM01, GF01
OF356	GM01, GF01	GM01, GF01	GM01, GF01	GM01, GF01	GM01, GF01
OF357	GM01, GF01	GM01, GF01	GM01, GF01	GM01, GF01	GM01, GF01
OF358	GM04, GF01	GM04, GF01	GM04, GF01	GM04, GF01	GM04, GF01
OF359	GM01, GF01	GM01, GF01	GM01, GF01	GM01, GF01	GM01, GF01
OF360	GM04, GF01	GM04, GF01	GM04, GF01	GM04, GF01	GM04, GF01
OF361	GM04, GF01	GM04, GF01	GM04, GF01	GM04, GF01	GM04, GF01
OF362	GM01, GF01	GM01, GF01	GM01, GF01	GM01, GF01	GM01, GF01
OF363	GM04, GF01	GM04, GF01	GM04, GF01	GM04, GF01	GM04, GF01
OF364	GM04, GF01	GM04, GF01	GM04, GF01	GM04, GF01	GM04, GF01
OF365	GM04, GF01	GM04, GF01	GM04, GF01	GM04, GF01	GM04, GF01
OF366	GM01, GF01	GM01, GF01	GM01, GF01	GM01, GF01	GM01, GF01
OF368	GM01, GF01	GM01, GF01	GM01, GF01	GM01, GF01	GM01, GF01
OF369	GM01, GF01	GM01, GF01	GM01, GF01	GM01, GF01	GM01, GF01
OF370	GM04, GF01	GM04, GF01	GM04, GF01	GM04, GF01	GM04, GF01
OF371	GM04, GF01	GM04, GF01	GM04, GF01	GM04, GF01	GM04, GF01
OF372	GM01, GF01	GM01, GF01	GM01, GF01	GM01, GF01	GM01, GF01
OF373	GM04, GF01	GM04, GF01	GM04, GF01	GM04, GF01	GM04, GF01
OF374	GM04, GF01	GM04, GF01	GM04, GF01	GM04, GF01	GM04, GF01
OF375	GM04, GF01	GM04, GF01	GM04, GF01	GM04, GF01	GM04, GF01
OF376	GM04, GF01	GM04, GF01	GM04, GF01	GM04, GF01	GM04, GF01
OF377	GM01, GF01	GM01, GF01	GM01, GF01	GM01, GF01	GM01, GF01
OF378	GM01, GF01	GM01, GF01	GM01, GF01	GM01, GF01	GM01, GF01
OF379	GM04, GF01	GM04, GF01	GM04, GF01	GM04, GF01	GM04, GF01
OF380	GM01, GF01	GM01, GF01	GM01, GF01	GM01, GF01	GM01, GF01
OF381	GM01, GF01	GM01, GF01	GM01, GF01	GM01, GF01	GM01, GF01
OF382	GM01, GF01	GM01, GF01	GM01, GF01	GM01, GF01	GM01, GF01
OF383	GM04, GF01	GM04, GF01	GM04, GF01	GM04, GF01	GM04, GF01
OF384	GM04, GF01	GM04, GF01	GM04, GF01	GM04, GF01	GM04, GF01
OF385	GM01, GF01	GM01, GF01	GM01, GF01	GM01, GF01	GM01, GF01
OF386	GM01, GF01	GM01, GF01	GM01, GF01	GM01, GF01	GM01, GF01
OF387	GM01, GF01	GM01, GF01	GM01, GF01	GM01, GF01	GM01, GF01
OF388	GM04, GF01	GM04, GF01	GM04, GF01	GM04, GF01	GM04, GF01
OF389	GM01, GF01	GM01, GF01	GM01, GF01	GM01, GF01	GM01, GF01
OF390	GM04, GF01	GM04, GF01	GM04, GF01	GM04, GF01	GM04, GF01
OF391	GM04, GF01	GM04, GF01	GM04, GF01	GM04, GF01	GM04, GF01
OF392	GM01, GF01	GM01, GF01	GM01, GF01	GM01, GF01	GM01, GF01
OF393	GM01, GF01	GM01, GF01	GM01, GF01	GM01, GF01	GM01, GF01
OF394	GM04, GF01	GM04, GF01	GM04, GF01	GM04, GF01	GM04, GF01
OF395	GM01, GF01	GM01, GF01	GM01, GF01	GM01, GF01	GM01, GF01
OF398	GM01, GF01	GM01, GF01	GM01, GF01	GM01, GF01	GM01, GF01
OF399	GM01, GF01	GM01, GF01	GM01, GF01	GM01, GF01	GM01, GF01
OF400	GM01, GF01	GM01, GF01	GM01, GF01	GM01, GF01	GM01, GF01
OF402	GM01, GF01	GM01, GF01	GM01, GF01	GM01, GF01	GM01, GF01
OF403	GM01, GF01	GM01, GF01	GM01, GF01	GM01, GF01	GM01, GF01
OF404	GM01, GF01	GM01, GF01	GM01, GF01	GM01, GF01	GM01, GF01
OF405	GM04, GF01	GM04, GF01	GM04, GF01	GM04, GF01	GM04, GF01
OF406	GM01, GF01	GM01, GF01	GM01, GF01	GM01, GF01	GM01, GF01
OF407	GM01, GF01	GM01, GF01	GM01, GF01	GM01, GF01	GM01, GF01
OF408	GM04, GF01	GM04, GF01	GM04, GF01	GM04, GF01	GM04, GF01
OF409	GM01, GF01	GM01, GF01	GM01, GF01	GM01, GF01	GM01, GF01
OF411	GM01, GF01	GM01, GF01	GM01, GF01	GM01, GF01	GM01, GF01
OF415	GM04, GF01	GM04, GF01	GM04, GF01	GM04, GF01	GM04, GF01
OF417	GM01, GF01	GM01, GF01	GM01, GF01	GM01, GF01	GM01, GF01
OF418	GM01, GF01	GM01, GF01	GM01, GF01	GM01, GF01	GM01, GF01
OF419	GM01, GF01	GM01, GF01	GM01, GF01	GM01, GF02	GM01, GF01	+	ambiguous: [3,1]/[4,1]
OF439	GM04, GF01	GM04, GF01	GM04, GF01	GM04, GF01	GM04, GF01
OF453	GM01, GF01	GM01, GF01	GM01, GF01	GM01, GF01	GM01, GF01
OF464	GM01, GF01	GM01, GF01	GM01, GF01	GM01, GF01	GM01, GF01
OF470	GM04, GF01	GM04, GF01	GM04, GF01	GM04, GF01	GM04, GF01
OF471	GM01, GF01	GM01, GF01	GM01, GF01	GM01, GF01	GM01, GF01
OF472	GM01, GF01	GM01, GF01	GM01, GF01	GM01, GF01	GM01, GF01
OF473	GM01, GF01	GM01, GF01	GM01, GF01	GM01, GF01	GM01, GF01
OF477	GM01, GF01	GM01, GF01	GM01, GF01	GM01, GF01	GM01, GF01
OF479	GM01, GF01	GM01, GF01	GM01, GF01	GM01, GF01	GM01, GF01
OF480	GM01, GF01	GM01, GF01	GM01, GF01	GM01, GF01	GM01, GF01
OF481	GM01, GF01	GM01, GF01	GM01, GF01	GM01, GF01	GM01, GF01
OF482	GM04, GF01	GM04, GF01	GM04, GF01	GM04, GF01	GM04, GF01
OF483	GM01, GF01	GM01, GF01	GM01, GF01	GM01, GF01	GM01, GF01
OF484	GM01, GF01	GM01, GF01	GM01, GF01	GM01, GF01	GM01, GF01
OF489	GM04, GF01	GM04, GF01	GM04, GF01	GM04, GF01	GM04, GF01
OF490	GM01, GF01	GM01, GF01	GM01, GF01	GM01, GF01	GM01, GF01
OF491	GM01, GF01	GM01, GF01	GM01, GF01	GM01, GF01	GM01, GF01
OF492	GM04, GF01	GM04, GF01	GM04, GF01	GM04, GF01	GM04, GF01
OF494	GM04, GF01	GM04, GF01	GM04, GF01	GM04, GF01	GM04, GF01
OF495	GM01, GF01	GM01, GF01	GM01, GF01	GM01, GF01	GM01, GF01
OF496	GM04, GF01	GM04, GF01	GM04, GF01	GM04, GF01	GM04, GF01
OF497	GM01, GF01	GM01, GF01	GM01, GF01	GM01, GF01	GM01, GF01
OF498	GM01, GF01	GM01, GF01	GM01, GF01	GM01, GF01	GM01, GF01
OF500	GM01, GF01	GM01, GF01	GM01, GF01	GM01, GF01	GM01, GF01
OF503	GM01, GF01	GM01, GF01	GM01, GF01	GM01, GF01	GM01, GF01
OF509	GM01, GF01	GM01, GF01	GM01, GF01	GM01, GF01	GM01, GF01
OF514	GM04, GF01	GM04, GF01	GM04, GF01	GM04, GF01	GM04, GF01
OF515	GM04, GF01	GM04, GF01	GM04, GF01	GM04, GF01	GM04, GF01
OF534	GM0*, GF0#	GM02, GF01	GM0*, GF0#	GM04, GF01	GM02, GF02	+	genotype dramatically inconsistent with candidate parents
OF547	GM01, GF01	GM01, GF01	GM01, GF01	GM01, GF01	GM01, GF01
OF561	GM04, GF01	GM04, GF01	GM04, GF01	GM04, GF01	GM04, GF01
Note: "GM0*, GF0#" means true parents may exist and were not sampled
